# Supplementary material for: Syngnathoid Evolutionary History and the Conundrum of Fossil Misplacement
Source: Integr Org Biol. 2023 May 4;5(1):obad011. doi: 10.1093/iob/obad011 (PMC10210065; doi:10.1093/iob/obad011)
Supplement: obad011_Supplemental_Files [file obad011_supplemental_files.zip]

Archive with 4 entries (4 files):
- Bayesian_constrained.zip
- Bayesian_unconstrained_submit.zip
- Parsimony.zip
- Supplemental Da.docx
